# Supplementary material for: Transposition of the Tourist-MITE mPing in yeast: an assay that retains key features of catalysis by the class 2 PIF/Harbinger superfamily
Source: Mob DNA. 2010 Feb 1;1:5. doi: 10.1186/1759-8753-1-5 (PMC2836001; doi:10.1186/1759-8753-1-5)
Supplement: Additional file 1 — Table of yeast excision frequency data. Excel file containing the data set used to produce Figure 2. Frequency = ADE2 revertants/total cells plated. [file 1759-8753-1-5-S1.XLSX]

## Sheet: Sheet1
Mite	mPing	mPing	mPing	mPing	mPing	mPing	mPing
TPase	Ping	Ping L384/386A	Ping L384/386A	Pong L418/420A	Ping L384/386A	Pong L418/420A	Pong TPase
ORF1	Ping	Ping	Ping	Ping	Pong	Pong	Pong
Avg	3.08216e-08	5.88602e-06	5.88602e-06	3.5625e-07	3.24017e-06	1.65046e-05	5.80506e-07
Avg per million	0.0308216	5.88602	5.88602	0.35625	3.24017	16.5046	0.580506
Standard Error	1.90506e-08	3.06911e-06	3.06911e-06	3.51268e-07	2.65758e-06	6.1293e-06	1.00717e-07
Std Error per million	0.0190506	3.06911	3.06911	0.351268	2.65758	6.1293	0.100717
Replicates	9	16	16	4	5	14	10
Separate experiments	3	3	3	2	2	4	3
	0	1.32432e-06	1.32432e-06	0	3.06122e-08	7.17073e-05	6.66667e-07
	0	8.2e-07	8.2e-07	0	1.59091e-07	1.87429e-05	7.81457e-07
	0	1.40606e-06	1.40606e-06	1.5e-08	1.84211e-07	6.65652e-05	3.96135e-07
	1.76471e-07	2.13333e-06	2.13333e-06	1.41e-06	2.06356e-06	1.34375e-06	1.26342e-06
	2.67857e-08	2.98182e-06	2.98182e-06		1.37634e-05	1e-06	3.13131e-07
	4.31034e-08	2.48485e-06	2.48485e-06			1.64474e-06	4.48276e-07
	0	7.95455e-06	7.95455e-06			3.74068e-06	7.16981e-07
	0	4.95e-05	4.95e-05			5.26829e-06	2.35294e-07
	3.10345e-08	1.57361e-05	1.57361e-05			5.35207e-06	2.44565e-07
		3.11379e-06	3.11379e-06			1.19216e-05	7.3913e-07
		4.13793e-06	4.13793e-06			1.28485e-05
		4.6875e-08	4.6875e-08			8.21192e-06
		8.97436e-08	8.97436e-08			8.33333e-06
		1.61765e-07	1.61765e-07			1.43846e-05
		7.20779e-07	7.20779e-07
		1.56445e-06	1.56445e-06
Mite		mPong	mPong	mPong	mPong	mPong	mPong
TPase		Pong L418/420A	Ping L384/386A	Pong L418/420A	Ping L384/386A	Pong L418/420A	Pong Tpase
ORF1		Pong	Ping	Ping	Pong	Pong	Pong
Avg		4.07202e-07	7.50845e-08	1.04167e-08	2.33808e-08	4.07202e-07	2.67968e-07
Avg per million		0.407202	0.0750845	0.0104167	0.0233808	0.407202	0.267968
Standard Error		1.57451e-07	3.33501e-08	1.04167e-08	1.37251e-08	1.57451e-07	1.71928e-07
Std Error per million		0.157451	0.0333501	0.0104167	0.0137251	0.157451	0.171928
Replicates		8	6	6	6	8	9
Separate experiments		3	2	2	2	3	2
		3.09091e-07	2.11538e-07	6.25e-08	0	3.09091e-07	4.71698e-08
		2.87081e-07	6.25e-08	0	0	2.87081e-07	3.0303e-08
		1.78571e-08	2.08333e-08	0	0	1.78571e-08	5.55556e-08
		5.85937e-07	1.32558e-07	0	5.50847e-08	5.85937e-07	1.10429e-07
		1.43939e-07	2.30769e-08	0	8.92857e-09	1.43939e-07	7.40741e-08
		1.60448e-07	0	0	7.62712e-08	1.60448e-07	1.37931e-07
		1.4288e-06				1.4288e-06	1.625e-06
		3.24468e-07				3.24468e-07	3e-07
							3.125e-08
Mite	mPing	mPing	mPing	mPing	mPing
TPase	Control Vector	Ping	Ping L384/386A	Ping L384/386A	Ping L384/386A, D295A
ORF1	Ping	Control Vector	Control Vector	Ping L225P	Ping
Avg	0	0	0	0	4.04762e-08
Avg per million	0	0	0	0	0.0404762
Standard Error	0	0	0	0	2.11624e-08
Std Error per million	0	0	0	0	0.0211624
Replicates	3	3	3	3	3
Separate experiments	1	1	1	1	1
	0	0	0	0	0
	0	0	0	0	5e-08
	0	0	0	0	7.14286e-08
