# Supplementary material for: Transposition of the Tourist-MITE mPing in yeast: an assay that retains key features of catalysis by the class 2 PIF/Harbinger superfamily
Source: Mob DNA. 2010 Feb 1;1:5. doi: 10.1186/1759-8753-1-5 (PMC2836001; doi:10.1186/1759-8753-1-5)
Supplement: Additional file 3 — Insertion site sequences. Excel file containing a table of the mPing and mPong insertions in yeast. [file 1759-8753-1-5-S3.XLS]

## Sheet: Sheet1
Element	Proteins	Insertion Site Sequence	Chromosome	Location	Gene	Strain
mPing	Ping	GTAGCCAATATGAATAAAG TTA TAGTTTTTGCAGCCTGTGA	XII	1026335	Ylr446wp	DG2523
mPing	Ping	TGCTGCTTCGCTGCACGTA TTA AGGATTTTGATGGAAGGTC	XIII	915713		DG2523
mPing	Ping	CAACAATGACAACAAGCCC TTA TGGACGTTACCGTCTCGAT	II	43724	Ybl095wp	DG2523
mPing	Ping	TTTCCGACTGGTCGTACAT TCA TAAACTACATTTGAGGAAC	X	254962	Tok1p	DG2523
mPing	Ping	ATTAGTGATGTGATGTTCT TAA CAGTAGTATACTTGAATAC	IV	1279099	Pdr15p	DG2523
mPing	Ping	CCGGCTCTACATTCCTCTT TTA GTATTCTTCTTCTCCCTTC	II	203286	Fmt1p	DG2523
mPing	Ping	ATGCTCTGGGGTTGAGGAC TAA TTTCACATCCACAGCTCCG	I	136505	Spo7p	DG2523
mPing	Ping	AAGTACACATTTCTATCTC TTA CAGTCACTACTTGCGATTG	XII	224290		DG2523
mPing	Ping	ATACTTTTGACGATCTTTC TTA TAGATGCTGTGGGAAAGAC	I	87208	Snc1p	DG2523
mPing	Ping	CCAAACTACGAAACTACTA TTA TCATGATTTTGAATATATT	XIV	325485	Ibd2p	DG2523
mPing	Ping	TCTCCGATCGTTTAGTTCC TTA TATTGTACACTATTTCAGC	IV	366387		DG2523
mPing	Ping	ATGGACGTGTATATGACCA TAA CGACGACGGACACGAAAGT	XV	479853	Whi5p	DG2523
mPing	Ping	TCATCGCCTATTTTTCTTT TTA TTCCATTCTGAAAAAAAGT	V	156681		DG2523
mPing	Ping	AGCTTGTCCAGACTGCTTG TTA TTATGTAAAACAAGTATGT	XII	722637	Atp14p	DG2523
mPing	Ping	GAAAATAAATTTGACTTCA TAA TTGGACATAAGTACTCCAT	XI	151404		DG2523
mPing	Ping	TAGTTCACTCTTCGGTTAC TAA GGTAAGGAAGGCGCCTCTA	IV	794328		DG2523
mPing	Ping	TTCTTTTTATAATGATTAA TAA GCAATATTGTAAGTAGATC	XI	361570	Nfu1p	DG2523
mPing	Ping	TTCAAACGTGGGCTGCCTA TTA GTAGTAAATACACAGACGG	XVI	163954		DG2523
mPing	Ping	CCCAACGGCTATTAGCCGC TAA TGACCGAATTCCTTTCGCT	VII	107894		DG2523
mPing	Ping	CGATGTCCGAAATGGATCG TTA TGCCGTATTACCGGTCCAG	IX	387967		DG2523
mPing	Ping	CGATGTCCGAAATGGATCG TTA TGCCGTATTACCGGTCCAG	IX	387967		DG2523
mPing	Ping	TAAAAATAGATCTGAGCTA TAA TGCATTAGAACCTCTGAGG	VII	878535	Crh1p	DG2523
mPong	Ping	ATATTGTTAATTTTTTTAC TAA AGAAGACGGATCTGTGGCA	X	130358	Fbp26p	DG2523
mPong	Ping	AAAAAAAATAAAAATGCAC TAA GGGCCCAATGGATTTCTTT	XII	264069	YLR063W	DG2523
mPong	Ping	TCATGATTGTGAGATCTGT TAA CGGTTTAGTGTTTTCTTAC	XV	565592		DG2523
mPong	Ping	TGCAAATATCTTTTTCCTA TAA GCGATAAAAATAAAATGCT	II	595962	Ypc1p	DG2523
mPong	Pong	TGAGTTTTTTGACGTTTTC TTA AGCCTTTCTATTGAATGAA	VII	485767	Pmc1p	DG2523
mPong	Pong	TTGGATATATTGTTTGTAT TAA TAATGTCTTTTGCTCGGCA	VII	168839	Mpt5p	DG2523
mPong	Pong	CTGAACTTAAGCATATCAA TAA GCGGAGGAAAAGAAACCAA	XII	455130		DG2523
mPong	Pong	CATTTATTTTTTTCTTTTC TTA TGATCACTTCAGCTTTCAG	VII	325118		DG2523
mPong	Pong	AAGACATTGATTTTTTATC TAA TAAATACATCTCTTCCAAA	XII	457522		DG2523
